# Supplementary material for: Multi-Target Alternative Approaches to Promoting Fresh-Cut Carrots’ Bioactive and Fresh-like Quality
Source: Foods. 2022 Aug 12;11(16):2422. doi: 10.3390/foods11162422 (PMC9407139; doi:10.3390/foods11162422)
Supplement: Supplementary file 1 [file foods-11-02422-s001.zip]

Archive with 1 entries (1 files):
- foods-1830129-supplementary.pdf
